# Supplementary material for: Essential Oils of Five Syzygium Species Growing Wild in Vietnam: Chemical Compositions and Antimicrobial and Mosquito Larvicidal Potentials
Source: Molecules. 2023 Nov 9;28(22):7505. doi: 10.3390/molecules28227505 (PMC10672915; doi:10.3390/molecules28227505)
Supplement: Supplementary file 1 [file molecules-28-07505-s001.zip]

Archive with 1 entries (1 files):
- molecules-2661957-supplementary.pdf
